# Supplementary material for: Needle lost in the haystack: multiple reaction monitoring fails to detect Treponema pallidum candidate protein biomarkers in plasma and urine samples from individuals with syphilis
Source: F1000Res. 2018 Oct 9;7:336. Originally published 2018 Mar 19. [Version 2] doi: 10.12688/f1000research.13964.2 (PMC6248270; doi:10.12688/f1000research.13964.2)
Supplement: Supplementary file 1 [file f1000research-7-18062-s0000.tgz › ebbff183-3329-4278-be2a-4b36a710610a.xlsx]

## Sheet: Transition list
Supplementary File 1. Overview of MRM transitions incorporated into the T. pallidum MRM assay
Protein	Peptide label	UniProt AccNo	Protein name	Peptide sequence (z)	Run	Retention time start (min)	Retention time stop (min)	[M+H]	Average Mass Precursor (Q1) (m/z)	Charge state	Transition (Q3) (m/z)	Dwell time	Cone voltage (V)	Collision Energy (eV)	Concentration balanced mixture (fM/µL)
1	TP16	R9US76	DNA-directed DNA polymerase	TSAVSGAIP[I(13C6; 15N)]ENR	3 of 3	4.5	5.5	1322.72	661.86	2+	272.42	0.05	30	22	152.133
											440.19	0.05	30	22
											986.18	0.05	30	22
	TP17			MALNTQIQSSAADI[V(13C5; 15N)]K	1 of 3	5	5.5	1696.9	848.95	2+	298.96	0.036	30	22	120.105
											412.16	0.036	30	22
											575.3	0.036	30	22
											1375.92	0.036	30	22
	TP18			VHTSFVQIGT[A(13C3; 15N)]TGR	2 of 3	2.5	2.65	1478.79	493.61	3+	478.9	0.022	30	22	138.824
											539.8	0.022	30	22
											595.9	0.022	30	22
											660.5	0.022	30	22
											717.8	0.022	30	22
											772.3	0.022	30	22
2	TP19	O83346	Outer membrane protein; beta-barrel assembly machinery A (BamA) orthologue	TEAGGVVVQFT[I(13C6; 15N)]QEGK	2 of 3	0	2.5	1669.88	835.44	2+	484.63	0.036	30	20	116
											559.27	0.036	30	20
											746.62	0.036	30	20
											880.96	0.036	30	20
	TP20			EQWASSPGLAES[F(13C9; 15N)]R	1 of 3	2.7	3.2	1575.76	788.38	2+	418.26	0.013	30	22	127.125
											562.16	0.013	30	22
											624.13	0.013	30	22
											639.24	0.013	30	22
											704.15	0.013	30	22
											823.55	0.013	30	22
	TP21			LAFANTFTSPGG[I(13C6; 15N)]PK	2 of 3	2.9	3.2	1528.82	764.91	2+	410.89	0.013	30	21	131.529
											913.25	0.013	30	21
											1099.64	0.013	30	21
											1170.71	0.013	30	21
3	TP22	R9UVD9	Flagellar filament outer layer protein	LATEVGFTPSGG[A(13C3; 15N)]QR	3 of 3	2.7	3	1495.76	748.38	2+	381.25	0.013	30	20	133.75
											572.54	0.013	30	20
											695.82	0.013	30	20
											940.37	0.013	30	20
											1126.4	0.013	30	20
	TP23			DESVL[I(13C6; 15N)]DFAK	3 of 3	6	10	1144.6	572.8	2+	324.12	0.036	30	21	171.2
											525.87	0.036	30	21
											973.19	0.036	30	21
											1143.77	0.036	30	21
4	TP24	O83834	Peptidyl-prolyl cis-trans isomerase	GTLLDGTVFD[A(13C3; 15N)]SR	2 of 3	6.4	10	1356.7	678.85	2+	495.29	0.036	30	20	152
											724.34	0.036	30	20
											935.87	0.036	30	20
											1105.77	0.036	30	20
	TP25			KPGVQVTSSGLQYEVV[K(13C6; 15N2)]	2 of 3	4.2	4.65	1828.02	610.02	3+	543.62	0.028	30	18	112
											713.48	0.028	30	18
											778.74	0.028	30	18
											813.64	0.028	30	18
											849.76	0.028	30	18
	TP27			FYVPSSLGYGE[R(13C6; 15N4)]	1 of 3	3.4	3.8	1385.68	693.34	2+	288.22	0.028	30	19	151.714
											417.06	0.028	30	19
											811.62	0.028	30	19
											940	0.028	30	19
											1068.97	0.028	30	19
5	TP26	O83892	Uncharacterized Protein	MPPSPC[A(13C3; 15N)]VLR	3 of 3	5.5	6	1075.56	538.28	2+	347.82	0.022	30	19	190
											483.44	0.022	30	19
											619.18	0.022	30	19
											653.21	0.022	30	19
											823.99	0.022	30	19
											908.03	0.022	30	19
	TP30			VASVVVISVDN[R(13C6; 15N4)]	1 of 3	3	3.4	1268.72	634.86	2+	747.1	0.013	30	19	161
											834.25	0.013	30	19
											904.72	0.13	30	19
	TP28			YFLPGEC[A(13C3; 15N)]GR	2 of 3	2.65	2.9	1117.52	559.26	2+	300.21	0.05	30	20	176.714
											459.92	0.05	30	20
											878.24	0.05	30	20
6	TP29	R9USJ3	30S ribosomal protein S20	LYNGVFSSPEVV[R(13C6; 15N4)]	1 of 3	0	2.4	1477.76	739.38	2+	297.5	0.022	30	22	132
											362.96	0.022	30	22
											410.08	0.022	30	22
											485.05	0.022	30	22
											869.23	0.022	30	22
											979.36	0.022	30	22
7	TP11	R9UU30	30S ribosomal protein S7	TGEEPLPV[F(13C9; 15N)]TK	1 of 3	2.4	2.7	1228.66	614.83	2+	634.87	0.013	30	20	171.429
											686.35	0.013	30	20
											747.86	0.013	30	20
											962.5	0.013	30	20
	TP9			ATAVGIMYDC[L(13C6; 15N)]ER	3 of 3	4	4.5	1449.7	725.35	2+	658.7	0.005	30	24	138.769
											746.78	0.005	30	24
											795.48	0.005	30	24
											923.62	0.005	30	24
											1164.05	0.005	30	24
											1265.49	0.005	30	24
	TP10			LAAEILDAYHSTGT[A(13C3; 15N)]FK	3 of 3	3.8	4.2	1812.92	906.96	2+	237.11	0.005	30	20	109.412
											338.71	0.005	30	20
											554.49	0.005	30	20
											722.2	0.005	30	20
											807.4	0.005	30	20
											1140.58	0.005	30	20
8	TP1	O83337	Tpr protein G	VLDAVTAATETALQS[R(13C6; 15N4)]	1 of 3	4.1	5	1656.88	828.94	2+	461.35	0.022	30	21	117.125
											581.38	0.022	30	21
											719.52	0.022	30	21
											956.66	0.022	30	21
											1056.89	0.022	30	21
											1155.52	0.022	30	21
	TP8			GNPMSLFNLPDQQ[K(13C6; 15N2)]	1 of 3	3.8	4.1	1597.78	799.39	2+	425.39	0.028	30	21	122.429
											496.71	0.028	30	21
											972.43	0.028	30	21
											1059.57	0.028	30	21
											1357.21	0.028	30	21
	TP2			LTGSATLEWGISYG[K(13C6; 15N2)]	2 of 3	4.65	5.5	1591.82	796.41	2+	244.54	0.028	30	25	127.385
											403.24	0.028	30	25
											649.19	0.028	30	25
											954.56	0.028	30	25
											1284.24	0.028	30	25
9	TP6	P21991	Flagellin	ELSVQAANGIYS[A(13C3; 15N)]EDR	3 of 3	0	2.7	1727.84	864.42	2+	571.08	0.05	30	20	114.471
											675.48	0.05	30	20
											980.62	0.05	30	20
	TP7			DAGDESVMNIDSPE[K(13C6; 15N2)]	2 of 3	5.5	6.4	1615.71	539.24	3+	244.64	0.036	30	17	124.667
											315.15	0.036	30	17
											813.1	0.036	30	17
											900.33	0.036	30	17
	TP12			AYIGTMTAVAMG[I(13C6; 15N)]R	1 of 3	5.5	10	1461.76	731.38	2+	384.95	0.036	30	18	132.714
											598.54	0.036	30	18
											669.14	0.036	30	18
											970.98	0.036	30	18
10	TP3	R9UTS8	Cytoplasmic filament protein A	GVNELETHTNS[L(13C6; 15N)]LR	1 of 3	2.4	2.7	1590.81	530.94	3+	510.3	0.013	30	24	128
											711.38	0.013	30	24
											798.08	0.013	30	24
											1030.52	0.013	30	24
											1590.45	0.013	30	24
	TP4			ADIGQSFASDGS[A(13C3; 15N)]DQK	3 of 3	2.7	3.3	1601.12	801.06	2+	200.74	0.013	30	19	128
											471.54	0.013	30	19
											536.87	0.013	30	19
											845.49	0.013	30	19
	TP5			EYDDTDISNLPDE[R(13C6; 15N4)]	2 of 3	4	4.2	1691.72	846.36	2+	311.19	0.028	30	24	119.143
											410.34	0.028	30	24
											488.1	0.028	30	24
											538.01	0.028	30	24
											975.88	0.028	30	24
11	TP13	O83417	IIISP family Type III (Virulence-related) secretory pathway protein/ Flagellum-specific ATP synthase	EIGLASGELP[A(13C3; 15N)]TR	2 of 3	3	4	1318.72	659.86	2+	311.52	0.013	30	18	150.267
											346.75	0.013	30	18
											423.75	0.013	30	18
											693.31	0.013	30	18
											806.99	0.013	30	18
	TP14			SVIVSATSDESPL[A(13C3; 15N)]R	3 of 3	3.5	4.2	1535.8	768.4	2+	249.37	0.005	30	26	125.273
											276.94	0.005	30	26
											547.45	0.005	30	26
											609.54	0.005	30	26
											783.46	0.005	30	26
											930.65	0.005	30	26
	TP15			VGAYQQGSDAE[L(13C6; 15N)]DR	3 of 3	3	3.5	1516.7	758.85	2+	339.18	0.013	30	24	130.375
											457.28	0.013	30	24
											668.65	0.013	30	24
											812.83	0.013	30	24
											912.57	0.013	30	24
