# Supplementary material for: Needle lost in the haystack: multiple reaction monitoring fails to detect Treponema pallidum candidate protein biomarkers in plasma and urine samples from individuals with syphilis
Source: F1000Res. 2018 Oct 9;7:336. Originally published 2018 Mar 19. [Version 2] doi: 10.12688/f1000research.13964.2 (PMC6248270; doi:10.12688/f1000research.13964.2)
Supplement: Supplementary file 2 [file f1000research-7-18062-s0001.tgz]

Archive with 1 entries (1 files):
- 805564f4-2b32-4450-af0c-167060a6ae7a.pdf
