# Supplementary material for: Needle lost in the haystack: multiple reaction monitoring fails to detect Treponema pallidum candidate protein biomarkers in plasma and urine samples from individuals with syphilis
Source: F1000Res. 2018 Oct 9;7:336. Originally published 2018 Mar 19. [Version 2] doi: 10.12688/f1000research.13964.2 (PMC6248270; doi:10.12688/f1000research.13964.2)
Supplement: Supplementary file 3 [file f1000research-7-18062-s0002.tgz › ebbc0320-88e0-4326-96fa-65f462c4ff31.xlsx]

## Sheet: Protein Report on-bead digest
Supplementary File 3.1. Mass Spectrometry detected T. pallidum proteins and related spectral counts for magnetic bead enrichted directly trypsinized fraction
Samples Report created on 05/06/2016
Displaying:Total Spectral Count
Protein treshold: 95%
LTQ Orbitrap Velos, Top20, CID
Db: TP Nichols SwissProt
					Spectral Counts per Protein
					Sample concentration, bacteria (T. pallidum)/ml PBS)
#	Identified Proteins (10)	TP number	Accession Number	MW	104	10³	300	100	33	10	3	0
1	60 kDa chaperonin OS=Treponema pallidum (strain Nichols) GN=groEL PE=3 SV=1	TP_0030	R9UTG5_TREPA	58 kDa	6	2	1	1	1	1	1	1
2	Cytoplasmic filament protein A OS=Treponema pallidum (strain Nichols) GN=cfpA PE=4 SV=1	TP_0748	R9UTS8_TREPA	79 kDa	6	3	1
3	Galactose ABC superfamily ATP binding cassette transporter, binding protein OS=Treponema pallidum (strain Nichols) GN=mglB PE=4 SV=1	TP_0684	R9UTL7_TREPA	43 kDa	4
4	Lipoprotein antigen Tp47 OS=Treponema pallidum (strain Nichols) GN=TPANIC_0574 PE=4 SV=1	TP_0574	R9UW61_TREPA	48 kDa	2	1
5	Alkyl hydroperoxide reductase (AhpC) OS=Treponema pallidum (strain Nichols) GN=ahpC PE=4 SV=1	TP_0509	O83522_TREPA	21 kDa	5	2
6	Flagellar filament outer layer protein OS=Treponema pallidum (strain Nichols) GN=flaA1 PE=3 SV=1	TP_0249	R9UVD9_TREPA	39 kDa	2
7	Flagellar filament core protein FlaB OS=Treponema pallidum (strain Nichols) GN=flaB1 PE=4 SV=1	TP_0792	R9UU06_TREPA	31 kDa	1
8	Flagellar filament core protein FlaB OS=Treponema pallidum (strain Nichols) GN=flaB3 PE=4 SV=1	TP_0870	R9UU83_TREPA	31 kDa	1
9	Tp34 lipoprotein OS=Treponema pallidum (strain Nichols) GN=tpd PE=4 SV=1	TP_0971	R9UX80_TREPA	22 kDa	1
10	Elongation factor Tu OS=Treponema pallidum (strain Nichols) GN=tufA PE=3 SV=1	TP_0187	R9UTY1_TREPA	54 kDa	1
				Total number of unique proteins detected per sample	10	4	2	1	1	1	1	1

## Sheet: Protein Report bead lysate
Supplementary File 3.2. Mass Spectrometry detected T. pallidum proteins and related spectral counts for magnetic bead enriched lysate fraction
Samples Report created on 05/06/2016
Displaying:Total Spectral Count
Protein treshold: 95%
LTQ Orbitrap Velos , Top20, CID
Db: TP Nichols SwissProt
				Spectral Counts per Protein
				Sample concentration, bacteria (T. pallidum)/ml PBS)
#	Identified Proteins (0)	Accession Number	MW	Lys_104	Lys_10³	Lys_300	Lys_100	Lys_33	Lys_10	Lys_3	Lys_0
END OF FILE

## Sheet: Protein Report no enrichment
Supplementary File 3.3. Mass Spectrometry detected T. pallidum proteins and related spectral counts for non-magnetic bead enriched fraction
Samples Report created on 05/06/2016
Displaying:Total Spectral Count
Protein treshold: 95%
LTQ Orbitrap Velos, Top20, CID
Db: TP Nichols SwissProt
					Spectral Counts per Protein
					Sample concentration, bacteria (T. pallidum)/ml PBS)
#	Identified Proteins (10)	TP_number	Accession Number	MW	NoBd_104	NoBd_10³	NoBd_300	NoBd_100	NoBd_33	NoBd_10	NoBd_3	NoBd_0
1	60 kDa chaperonin OS=Treponema pallidum (strain Nichols) GN=groEL PE=3 SV=1	TP_0030	R9UTG5_TREPA	58 kDa	3	1
2	Cytoplasmic filament protein A OS=Treponema pallidum (strain Nichols) GN=cfpA PE=4 SV=1	TP_0748	R9UTS8_TREPA	79 kDa	3	1
3	Galactose ABC superfamily ATP binding cassette transporter, binding protein OS=Treponema pallidum (strain Nichols) GN=mglB PE=4 SV=1	TP_0684	R9UTL7_TREPA	43 kDa	3
4	Lipoprotein antigen Tp47 OS=Treponema pallidum (strain Nichols) GN=TPANIC_0574 PE=4 SV=1	TP_0574	R9UW61_TREPA	48 kDa	5	1	1
5	Alkyl hydroperoxide reductase (AhpC) OS=Treponema pallidum (strain Nichols) GN=ahpC PE=4 SV=1	TP_0509	O83522_TREPA	21 kDa	1	1
6	Flagellar filament outer layer protein OS=Treponema pallidum (strain Nichols) GN=flaA1 PE=3 SV=1	TP_0249	R9UVD9_TREPA	39 kDa	2
7	Flagellar filament core protein FlaB OS=Treponema pallidum (strain Nichols) GN=flaB1 PE=4 SV=1	TP_0792	R9UU06_TREPA	31 kDa	1
8	10 kDa chaperonin OS=Treponema pallidum (strain Nichols) GN=groES PE=3 SV=1	TP_1013	R9UUH7_TREPA	9 kDa	3
9	Flagellar filament core protein FlaB OS=Treponema pallidum (strain Nichols) GN=flaB3 PE=4 SV=1	TP_0870	R9UU83_TREPA	31 kDa	1
10	Lipoprotein, 15 kDa (Tpp15) OS=Treponema pallidum (strain Nichols) GN=tpp15 PE=4 SV=1	TP_0171	R9UVT8_TREPA	16 kDa	1
				Total number of unique proteins detected per sample	11	4	1	0	0	0	0	0

## Sheet: Peptide report on-bead digest
Supplementary File 3.4. Peptide report for on-bead digest LOD experiement
TP Nichols, Peptide report created on 11/27/2016
Experiment: On-bead digest TP Nichols
	Peak List Generator: unknown
		Version: unknown
		Charge States Calculated: unknown
		Deisotoped: unknown
		Textual Annotation: unknown
	Database Set: 1 Database
		Database Name: the uniprot_TP_Nichols_140708 database
				Version: unknown
				Taxonomy: All Entries
				Number of Proteins: 1650
		Does database contain common contaminants?: unknown
	Search Engine Set: 1 Search Engine
		Search Engine: Mascot
				Version: 2.2.04
				Samples: All Samples
				Fragment Tolerance: 0.80 Da (Monoisotopic)
				Parent Tolerance: 10.0 PPM (Monoisotopic)
				Fixed Modifications: +57 on C (Carbamidomethyl)
				Variable Modifications: +16 on M (Oxidation)
				Database: the uniprot_TP_Nichols_140708 database (unknown version, 1650 entries)
				Digestion Enzyme: Trypsin
				Max Missed Cleavages: 1
				Probability Model:
					160412_bd0 (3708494): Peptide Prophet with Delta Mass Correction (No decoys found) [all charge states]
					160509_bd3 (3708589): Peptide Prophet with Delta Mass Correction (No decoys found) [all charge states]
					160509_bd10 (3708588): Peptide Prophet with Delta Mass Correction (No decoys found) [all charge states]
					160509_bd33 (3708587): Peptide Prophet with Delta Mass Correction (No decoys found) [all charge states]
					160509_bd100 (3708586): Peptide Prophet with Delta Mass Correction (No decoys found) [all charge states]
					160509_bd300 (3708585): Peptide Prophet with Delta Mass Correction (No decoys found) [all charge states]
					160509_bd103 (3708584): Peptide Prophet with Delta Mass Correction (No decoys found) [all charge states]
					160412_bd104 (3708495): Peptide Prophet with Delta Mass Correction (No decoys found) [all charge states]
	Scaffold: Version: Scaffold_4.6.2
		Modification Metadata Set: 1541 modifications
				Source: C:\Program Files\Scaffold 4\parameters\unimod.xml
				Comment:
		Protein Grouping Strategy: Experiment-wide grouping with binary peptide-protein weights
		Peptide Thresholds: 95.0% minimum
		Protein Thresholds: 95.0% minimum and 1 peptide minimum
		Peptide FDR: 0.6% (Prophet)
		Protein FDR: 1.3% (Prophet)
		GO Annotation Source(s):
		Alternate ID Source(s):
Experiment name	Biological sample category	Biological sample name	Sample concentration (bacteria (T. pallidum)/ml PBS)	MS/MS sample name	Protein name	Protein accession numbers	Database sources	Protein molecular weight (Da)	Protein identification probability	Exclusive unique peptide count	Exclusive unique spectrum count	Exclusive spectrum count	Percentage of total spectra	Percentage sequence coverage	Peptide sequence	Previous amino acid	Next amino acid	Best Peptide identification probability	Best Mascot Ion score	Best Mascot Identity score	Best Mascot Delta Ion score	Number of identified +1H spectra	Number of identified +2H spectra	Number of identified +3H spectra	Number of identified +4H spectra	Number of enzymatic termini	Calculated +1H Peptide Mass (AMU)	Median Retention Time	Total Precursor Intensity	Total TIC	Peptide start index	Peptide stop index	Star Category	Assigned	Other Proteins
TP Nichols	Uncategorized Sample	Bd_104_TP	10^4	160412_bd104 (3708495)	60 kDa chaperonin OS=Treponema pallidum (strain Nichols) GN=groL PE=1 SV=4	CH60_TREPA,R9UTG5_TREPA	Uniprot Treponema Pallidum strain Nichols 140618.fasta	57982	1	6	6	6	0.069	0.165	ADLSGLTPDEAVGFK	K	I	0.997	48.5	25	48.5	0	1	0	0	2	1519.76	1744		12347.5	428	442	Empty	true
TP Nichols	Uncategorized Sample	Bd_104_TP	10^4	160412_bd104 (3708495)	60 kDa chaperonin OS=Treponema pallidum (strain Nichols) GN=groL PE=1 SV=4	CH60_TREPA,R9UTG5_TREPA	Uniprot Treponema Pallidum strain Nichols 140618.fasta	57982	1	6	6	6	0.069	0.165	EVELEDPFENMGAQLLK	K	E	0.997	71.8	25	69.2	0	1	0	0	2	1961.95	2310		4082.84	58	74	Empty	true
TP Nichols	Uncategorized Sample	Bd_104_TP	10^4	160412_bd104 (3708495)	60 kDa chaperonin OS=Treponema pallidum (strain Nichols) GN=groL PE=1 SV=4	CH60_TREPA,R9UTG5_TREPA	Uniprot Treponema Pallidum strain Nichols 140618.fasta	57982	1	6	6	6	0.069	0.165	GYISSYFVTDR	R	D	0.997	39.8	25	39.8	0	1	0	0	2	1307.63	1727		6384.97	197	207	Empty	true
TP Nichols	Uncategorized Sample	Bd_104_TP	10^4	160412_bd104 (3708495)	60 kDa chaperonin OS=Treponema pallidum (strain Nichols) GN=groL PE=1 SV=4	CH60_TREPA,R9UTG5_TREPA	Uniprot Treponema Pallidum strain Nichols 140618.fasta	57982	1	6	6	6	0.069	0.165	LESADIALLGQAK	K	S	0.997	88.4	25	88.4	0	1	0	0	2	1328.74	1699		11458.8	308	320	Empty	true
TP Nichols	Uncategorized Sample	Bd_104_TP	10^4	160412_bd104 (3708495)	60 kDa chaperonin OS=Treponema pallidum (strain Nichols) GN=groL PE=1 SV=4	CH60_TREPA,R9UTG5_TREPA	Uniprot Treponema Pallidum strain Nichols 140618.fasta	57982	1	6	6	6	0.069	0.165	LLSGVEQISSAVK	K	V	0.997	70.6	25	70.6	0	1	0	0	2	1330.76	1642		9927.07	15	27	Empty	true
TP Nichols	Uncategorized Sample	Bd_104_TP	10^4	160412_bd104 (3708495)	60 kDa chaperonin OS=Treponema pallidum (strain Nichols) GN=groL PE=1 SV=4	CH60_TREPA,R9UTG5_TREPA	Uniprot Treponema Pallidum strain Nichols 140618.fasta	57982	1	6	6	6	0.069	0.165	SNEEVAHVASVSANNDKEIGR	K	I	0.997	86.1	25	86.1	0	0	1	0	2	2226.07	1140		3836.51	139	159	Empty	true
TP Nichols	Uncategorized Sample	Bd_104_TP	10^4	160412_bd104 (3708495)	Alkyl hydroperoxide reductase (AhpC) OS=Treponema pallidum (strain Nichols) GN=ahpC PE=4 SV=1	O83522_TREPA	Uniprot Treponema Pallidum strain Nichols 140618.fasta	20709.3	1	5	5	5	0.0575	0.303	AFEVHDMGIGR	K	D	0.968	23.4	25	21.2	0	0	1	0	2	1231.59	1430		9688.98	134	144	Empty	true
TP Nichols	Uncategorized Sample	Bd_104_TP	10^4	160412_bd104 (3708495)	Alkyl hydroperoxide reductase (AhpC) OS=Treponema pallidum (strain Nichols) GN=ahpC PE=4 SV=1	O83522_TREPA	Uniprot Treponema Pallidum strain Nichols 140618.fasta	20709.3	1	5	5	5	0.0575	0.303	AWADATDTIK	K	N	0.963	26.8	25	26.8	0	1	0	0	2	1091.54	1323		5898.04	82	91	Empty	true
TP Nichols	Uncategorized Sample	Bd_104_TP	10^4	160412_bd104 (3708495)	Alkyl hydroperoxide reductase (AhpC) OS=Treponema pallidum (strain Nichols) GN=ahpC PE=4 SV=1	O83522_TREPA	Uniprot Treponema Pallidum strain Nichols 140618.fasta	20709.3	1	5	5	5	0.0575	0.303	GTFVVDPEGLVK	R	A	0.997	39.5	25	39.5	0	1	0	0	2	1260.68	1824		15310.3	122	133	Empty	true
TP Nichols	Uncategorized Sample	Bd_104_TP	10^4	160412_bd104 (3708495)	Alkyl hydroperoxide reductase (AhpC) OS=Treponema pallidum (strain Nichols) GN=ahpC PE=4 SV=1	O83522_TREPA	Uniprot Treponema Pallidum strain Nichols 140618.fasta	20709.3	1	5	5	5	0.0575	0.303	TLKPGIDLIGK	K	-	0.98	25.2	25	25.2	0	0	1	0	2	1154.71	1514		3370.9	177	187	Empty	true
TP Nichols	Uncategorized Sample	Bd_104_TP	10^4	160412_bd104 (3708495)	Alkyl hydroperoxide reductase (AhpC) OS=Treponema pallidum (strain Nichols) GN=ahpC PE=4 SV=1	O83522_TREPA	Uniprot Treponema Pallidum strain Nichols 140618.fasta	20709.3	1	5	5	5	0.0575	0.303	VYSVSTDSEYVHK	K	A	0.997	34.1	25	34.1	0	0	1	0	2	1513.72	1146		11946.7	69	81	Empty	true
TP Nichols	Uncategorized Sample	Bd_104_TP	10^4	160412_bd104 (3708495)	Cytoplasmic filament protein A OS=Treponema pallidum (strain Nichols) GN=cfpA PE=1 SV=3	CFPA_TREPA,R9UTS8_TREPA	Uniprot Treponema Pallidum strain Nichols 140618.fasta	78542.4	1	6	6	6	0.069	0.121	AEIDPETFDQLNVR	R	E	0.997	78.2	25	78.2	0	1	0	0	2	1646.8	1785		12117.5	308	321	Empty	true
TP Nichols	Uncategorized Sample	Bd_104_TP	10^4	160412_bd104 (3708495)	Cytoplasmic filament protein A OS=Treponema pallidum (strain Nichols) GN=cfpA PE=1 SV=3	CFPA_TREPA,R9UTS8_TREPA	Uniprot Treponema Pallidum strain Nichols 140618.fasta	78542.4	1	6	6	6	0.069	0.121	DQQQEVNQLIEEETNK	R	I	0.965	23.1	25	23.1	0	0	1	0	2	1944.91	1691		3815.57	33	48	Empty	true
TP Nichols	Uncategorized Sample	Bd_104_TP	10^4	160412_bd104 (3708495)	Cytoplasmic filament protein A OS=Treponema pallidum (strain Nichols) GN=cfpA PE=1 SV=3	CFPA_TREPA,R9UTS8_TREPA	Uniprot Treponema Pallidum strain Nichols 140618.fasta	78542.4	1	6	6	6	0.069	0.121	EIAILLDEVAGADKFNTGEIEK	K	S	0.997	43.7	25	43.7	0	0	1	0	2	2375.23	2167		5211.47	121	142	Empty	true
TP Nichols	Uncategorized Sample	Bd_104_TP	10^4	160412_bd104 (3708495)	Cytoplasmic filament protein A OS=Treponema pallidum (strain Nichols) GN=cfpA PE=1 SV=3	CFPA_TREPA,R9UTS8_TREPA	Uniprot Treponema Pallidum strain Nichols 140618.fasta	78542.4	1	6	6	6	0.069	0.121	GFADAAFASFSR	K	R	0.997	69.5	25	69.5	0	1	0	0	2	1246.59	1908		10565.1	586	597	Empty	true
TP Nichols	Uncategorized Sample	Bd_104_TP	10^4	160412_bd104 (3708495)	Cytoplasmic filament protein A OS=Treponema pallidum (strain Nichols) GN=cfpA PE=1 SV=3	CFPA_TREPA,R9UTS8_TREPA	Uniprot Treponema Pallidum strain Nichols 140618.fasta	78542.4	1	6	6	6	0.069	0.121	IVDLENIR	K	N	0.99	36.9	25	36.9	0	1	0	0	2	971.552	1519		4202.93	327	334	Empty	true
TP Nichols	Uncategorized Sample	Bd_104_TP	10^4	160412_bd104 (3708495)	Cytoplasmic filament protein A OS=Treponema pallidum (strain Nichols) GN=cfpA PE=1 SV=3	CFPA_TREPA,R9UTS8_TREPA	Uniprot Treponema Pallidum strain Nichols 140618.fasta	78542.4	1	6	6	6	0.069	0.121	MGYQYIENFK	R	N	0.997	40.8	25	40.8	0	1	0	0	2	1292.6	1658		12593.4	354	363	Empty	true
TP Nichols	Uncategorized Sample	Bd_104_TP	10^4	160412_bd104 (3708495)	Elongation factor Tu OS=Treponema pallidum (strain Nichols) GN=tuf PE=3 SV=2	EFTU_TREPA,R9UTY1_TREPA	Uniprot Treponema Pallidum strain Nichols 140618.fasta	43261.4	0.946	1	1	1	0.0115	0.0304	TIASGQVTEILL	R	-	0.993	32.9	25	32.9	0	1	0	0	2	1244.71	2119		3061.14	384	395	Empty	true
TP Nichols	Uncategorized Sample	Bd_104_TP	10^4	160412_bd104 (3708495)	Flagellar filament 31 kDa core protein OS=Treponema pallidum (strain Nichols) GN=flaB3 PE=1 SV=3	FLAB3_TREPA,R9UU83_TREPA	Uniprot Treponema Pallidum strain Nichols 140618.fasta	31055.8	0.978	1	1	1	0.0115	0.0737	FETAYQGIAIAAENLQAAESR	R	I	0.997	70.9	25	70.9	0	0	1	0	2	2253.11	2203		3024.68	223	243	Empty	true
TP Nichols	Uncategorized Sample	Bd_104_TP	10^4	160412_bd104 (3708495)	Flagellar filament 33 kDa core protein OS=Treponema pallidum (strain Nichols) GN=flaB2 PE=1 SV=2	FLAB2_TREPA,R9UU06_TREPA	Uniprot Treponema Pallidum strain Nichols 140618.fasta	31347.7	0.971	1	1	1	0.0115	0.035	AIGTLDQAIK	R	R	0.996	35.6	25	35.6	0	1	0	0	2	1029.59	1372		7976.62	199	208	Empty	true
TP Nichols	Uncategorized Sample	Bd_104_TP	10^4	160412_bd104 (3708495)	Flagellar filament outer layer protein OS=Treponema pallidum (strain Nichols) GN=flaA PE=4 SV=2	FLAA_TREPA,R9UVD9_TREPA	Uniprot Treponema Pallidum strain Nichols 140618.fasta	38856.2	1	2	2	2	0.023	0.0571	GRFEDGYGVVK	K	N	0.98	29	25	29	0	1	0	0	2	1226.62	1192		4382.86	166	176	Empty	true
TP Nichols	Uncategorized Sample	Bd_104_TP	10^4	160412_bd104 (3708495)	Flagellar filament outer layer protein OS=Treponema pallidum (strain Nichols) GN=flaA PE=4 SV=2	FLAA_TREPA,R9UVD9_TREPA	Uniprot Treponema Pallidum strain Nichols 140618.fasta	38856.2	1	2	2	2	0.023	0.0571	LNADIMADK	K	S	0.997	50.1	25	50.1	0	1	0	0	2	990.493	1288		5265.95	31	39	Empty	true
TP Nichols	Uncategorized Sample	Bd_104_TP	10^4	160412_bd104 (3708495)	Glucose/galactose-binding lipoprotein OS=Treponema pallidum (strain Nichols) GN=mglB PE=3 SV=1	MGLB_TREPA,R9UTL7_TREPA	Uniprot Treponema Pallidum strain Nichols 140618.fasta	43052.3	1	4	4	4	0.046	0.144	AIMADNSEVTSANWK	K	E	0.997	72.4	25	72.4	0	1	0	0	2	1636.76	1461		4669.85	292	306	Empty	true
TP Nichols	Uncategorized Sample	Bd_104_TP	10^4	160412_bd104 (3708495)	Glucose/galactose-binding lipoprotein OS=Treponema pallidum (strain Nichols) GN=mglB PE=3 SV=1	MGLB_TREPA,R9UTL7_TREPA	Uniprot Treponema Pallidum strain Nichols 140618.fasta	43052.3	1	4	4	4	0.046	0.144	ALGTWTGSSDPGQAK	R	E	0.997	45	25	45	0	1	0	0	2	1475.71	1273		6249.25	127	141	Empty	true
TP Nichols	Uncategorized Sample	Bd_104_TP	10^4	160412_bd104 (3708495)	Glucose/galactose-binding lipoprotein OS=Treponema pallidum (strain Nichols) GN=mglB PE=3 SV=1	MGLB_TREPA,R9UTL7_TREPA	Uniprot Treponema Pallidum strain Nichols 140618.fasta	43052.3	1	4	4	4	0.046	0.144	GLPIFGYDANADAVESVGK	R	G	0.997	64.8	25	64.8	0	1	0	0	2	1922.95	2004		4591.76	213	231	Empty	true
TP Nichols	Uncategorized Sample	Bd_104_TP	10^4	160412_bd104 (3708495)	Glucose/galactose-binding lipoprotein OS=Treponema pallidum (strain Nichols) GN=mglB PE=3 SV=1	MGLB_TREPA,R9UTL7_TREPA	Uniprot Treponema Pallidum strain Nichols 140618.fasta	43052.3	1	4	4	4	0.046	0.144	TYYVGFDAK	K	F	0.996	35.4	25	35.4	0	1	0	0	2	1063.51	1434		6078.44	66	74	Empty	true
TP Nichols	Uncategorized Sample	Bd_104_TP	10^4	160412_bd104 (3708495)	Lipoprotein antigen Tp47 OS=Treponema pallidum (strain Nichols) GN=TPANIC_0574 PE=4 SV=1	R9UW61_TREPA,TA47_TREPA	Uniprot Treponema Pallidum strain Nichols 140618.fasta	47665.1	1	2	2	2	0.023	0.0553	DVLLAGNAEADR	R	A	0.997	42.7	25	42.7	0	1	0	0	2	1243.63	1300		5111.76	49	60	Empty	true
TP Nichols	Uncategorized Sample	Bd_104_TP	10^4	160412_bd104 (3708495)	Lipoprotein antigen Tp47 OS=Treponema pallidum (strain Nichols) GN=TPANIC_0574 PE=4 SV=1	R9UW61_TREPA,TA47_TREPA	Uniprot Treponema Pallidum strain Nichols 140618.fasta	47665.1	1	2	2	2	0.023	0.0553	FGSDAEASVMLK	R	R	0.997	52.5	25	52.5	0	1	0	0	2	1254.6	1496		10471.7	244	255	Empty	true
TP Nichols	Uncategorized Sample	Bd_104_TP	10^4	160412_bd104 (3708495)	Tp34 lipoprotein OS=Treponema pallidum (strain Nichols) GN=tpd PE=4 SV=1	R9UX80_TREPA,TA34_TREPA	Uniprot Treponema Pallidum strain Nichols 140618.fasta	22084	0.978	1	1	1	0.0115	0.0686	DLGYGVGDFVPYLR	K	V	0.997	47.5	25	47.5	0	1	0	0	2	1570.79	2255		4875.32	102	115	Empty	true
TP Nichols	Uncategorized Sample	Bd_103_TP	10^3	160509_bd103 (3708584)	60 kDa chaperonin OS=Treponema pallidum (strain Nichols) GN=groL PE=1 SV=4	CH60_TREPA,R9UTG5_TREPA	Uniprot Treponema Pallidum strain Nichols 140618.fasta	57982	0.993	2	2	2	0.0198	0.0454	LSGGVAVIK	K	I	0.993	36.4	25	36.4	0	1	0	0	2	843.53	1211		10414.8	371	379	Empty	true
TP Nichols	Uncategorized Sample	Bd_103_TP	10^3	160509_bd103 (3708584)	60 kDa chaperonin OS=Treponema pallidum (strain Nichols) GN=groL PE=1 SV=4	CH60_TREPA,R9UTG5_TREPA	Uniprot Treponema Pallidum strain Nichols 140618.fasta	57982	1	2	2	2	0.0195	0.0454	LESADIALLGQAK	K	S	0.997	45.9	25	45.9	0	1	0	0	2	1328.74	1699		5426.7	308	320	Empty	true
TP Nichols	Uncategorized Sample	Bd_103_TP	10^3	160509_bd103 (3708584)	Alkyl hydroperoxide reductase (AhpC) OS=Treponema pallidum (strain Nichols) GN=ahpC PE=4 SV=1	O83522_TREPA	Uniprot Treponema Pallidum strain Nichols 140618.fasta	20709.3	1	2	2	2	0.1725	0.124	GTFVVDPEGLVK	R	A	0.997	36.8	25	36.8	0	1	0	0	2	1260.68	1824		11140.9	122	133	Empty	true
TP Nichols	Uncategorized Sample	Bd_103_TP	10^3	160509_bd103 (3708584)	Alkyl hydroperoxide reductase (AhpC) OS=Treponema pallidum (strain Nichols) GN=ahpC PE=4 SV=1	O83522_TREPA	Uniprot Treponema Pallidum strain Nichols 140618.fasta	20709.3	1	2	2	2	0.1725	0.124	VYSVSTDSEYVHK	K	A	0.997	34.5	25	34.5	0	0	1	0	2	1513.72	1146		9436.28	69	81	Empty	true
TP Nichols	Uncategorized Sample	Bd_103_TP	10^3	160509_bd103 (3708584)	Cytoplasmic filament protein A OS=Treponema pallidum (strain Nichols) GN=cfpA PE=1 SV=3	CFPA_TREPA,R9UTS8_TREPA	Uniprot Treponema Pallidum strain Nichols 140618.fasta	78542.4	1	3	3	3	0.105	0.054	AEIDPETFDQLNVR	R	E	0.997	48.2	25	48.2	0	1	0	0	2	1646.8	1785		4423.5	308	321	Empty	true
TP Nichols	Uncategorized Sample	Bd_103_TP	10^3	160509_bd103 (3708584)	Cytoplasmic filament protein A OS=Treponema pallidum (strain Nichols) GN=cfpA PE=1 SV=3	CFPA_TREPA,R9UTS8_TREPA	Uniprot Treponema Pallidum strain Nichols 140618.fasta	78542.4	1	3	3	3	0.105	0.054	EIAILLDEVAGADKFNTGEIEK	K	S	0.997	36.7	25	36.7	0	1	0	0	2	2375.23	2167		3045.74	121	142	Empty	true
TP Nichols	Uncategorized Sample	Bd_103_TP	10^3	160509_bd103 (3708584)	Cytoplasmic filament protein A OS=Treponema pallidum (strain Nichols) GN=cfpA PE=1 SV=3	CFPA_TREPA,R9UTS8_TREPA	Uniprot Treponema Pallidum strain Nichols 140618.fasta	78542.4	1	3	3	3	0.105	0.054	GFADAAFASFSR	K	R	0.997	49.5	25	49.5	0	1	0	0	2	1246.59	1908		7213.8	586	597	Empty	true
TP Nichols	Uncategorized Sample	Bd_103_TP	10^3	160509_bd103 (3708584)	Lipoprotein antigen Tp47 OS=Treponema pallidum (strain Nichols) GN=TPANIC_0574 PE=4 SV=1	R9UW61_TREPA,TA47_TREPA	Uniprot Treponema Pallidum strain Nichols 140618.fasta	47665.1	1	1	1	1	0.052	0.0285	FGSDAEASVMLK	R	R	0.997	40.5	25	40.5	0	1	0	0	2	1254.6	1496		4298.15	244	255	Empty	true
TP Nichols	Uncategorized Sample	Bd_300_TP	300	160509_bd300 (3708585)	60 kDa chaperonin OS=Treponema pallidum (strain Nichols) GN=groL PE=1 SV=4	CH60_TREPA,R9UTG5_TREPA	Uniprot Treponema Pallidum strain Nichols 140618.fasta	57982	0.993	1	1	1	0.012	0.0165	LSGGVAVIK	K	I	0.993	37.2	25	37.2	0	1	0	0	2	843.53	1211		12019.1	371	379	Empty	true
TP Nichols	Uncategorized Sample	Bd_300_TP	300	160509_bd300 (3708585)	Cytoplasmic filament protein A OS=Treponema pallidum (strain Nichols) GN=cfpA PE=1 SV=3	CFPA_TREPA,R9UTS8_TREPA	Uniprot Treponema Pallidum strain Nichols 140618.fasta	78542.4	1	1	1	1	0.1525	0.0365	AEIDPETFDQLNVR	R	E	0.997	38.3	25	38.3	0	1	0	0	2	1646.8	1785		10728.4	308	321	Empty	true
TP Nichols	Uncategorized Sample	Bd_100_TP	100	160509_bd100 (3708586)	60 kDa chaperonin OS=Treponema pallidum (strain Nichols) GN=groL PE=1 SV=4	CH60_TREPA,R9UTG5_TREPA	Uniprot Treponema Pallidum strain Nichols 140618.fasta	57982	0.993	1	1	1	0.012	0.0165	LSGGVAVIK	K	I	0.993	36.9	25	36.9	0	1	0	0	2	843.53	1211		10943.8	371	379	Empty	true
TP Nichols	Uncategorized Sample	Bd_33_TP	33	160509_bd33 (3708587)	60 kDa chaperonin OS=Treponema pallidum (strain Nichols) GN=groL PE=1 SV=4	CH60_TREPA,R9UTG5_TREPA	Uniprot Treponema Pallidum strain Nichols 140618.fasta	57982	0.993	1	1	1	0.012	0.0165	LSGGVAVIK	K	I	0.993	36.8	25	36.8	0	1	0	0	2	843.53	1211		11013.4	371	379	Empty	true
TP Nichols	Uncategorized Sample	Bd_10_TP	10	160509_bd10 (3708588)	60 kDa chaperonin OS=Treponema pallidum (strain Nichols) GN=groL PE=1 SV=4	CH60_TREPA,R9UTG5_TREPA	Uniprot Treponema Pallidum strain Nichols 140618.fasta	57982	0.993	1	1	1	0.012	0.0165	LSGGVAVIK	K	I	0.993	37	25	37	0	1	0	0	2	843.53	1211		12803.4	371	379	Empty	true
TP Nichols	Uncategorized Sample	Bd_3_TP	3	160509_bd3 (3708589)	60 kDa chaperonin OS=Treponema pallidum (strain Nichols) GN=groL PE=1 SV=4	CH60_TREPA,R9UTG5_TREPA	Uniprot Treponema Pallidum strain Nichols 140618.fasta	57982	0.993	1	1	1	0.012	0.0165	LSGGVAVIK	K	I	0.993	37.1	25	37.1	0	1	0	0	2	843.53	1211		11768.5	371	379	Empty	true
TP Nichols	Uncategorized Sample	Bd_0_TP	0	160412_bd0 (3708494)	60 kDa chaperonin OS=Treponema pallidum (strain Nichols) GN=groL PE=1 SV=4	CH60_TREPA,R9UTG5_TREPA	Uniprot Treponema Pallidum strain Nichols 140618.fasta	57982	0.993	1	1	1	0.012	0.0165	LSGGVAVIK	K	I	0.993	36.5	25	36.5	0	1	0	0	2	843.53	1211		11013.8	371	379	Empty	true
END OF FILE

## Sheet: Peptide Report no enrichment
Supplementary File 3.5. Peptide report for no-bead enrichtment LOD experiement
TP Nichols, Peptide report created on 11/27/2016
Experiment: TP Nichols
	Peak List Generator: unknown
		Version: unknown
		Charge States Calculated: unknown
		Deisotoped: unknown
		Textual Annotation: unknown
	Database Set: 1 Database
		Database Name: the uniprot_TP_Nichols_140708 database
			Version: unknown
			Taxonomy: All Entries
			Number of Proteins: 1650
		Does database contain common contaminants?: unknown
	Search Engine Set: 1 Search Engine
		Search Engine: Mascot
			Version: 2.2.04
			Samples: All Samples
			Fragment Tolerance: 0.80 Da (Monoisotopic)
			Parent Tolerance: 10.0 PPM (Monoisotopic)
			Fixed Modifications: +57 on C (Carbamidomethyl)
			Variable Modifications: +16 on M (Oxidation)
			Database: the uniprot_TP_Nichols_140708 database (unknown version, 1650 entries)
			Digestion Enzyme: Trypsin
			Max Missed Cleavages: 1
			Probability Model:
				160412_none0 (3708498): Peptide Prophet with Delta Mass Correction (No decoys found) [all charge states]
				160509_none3 (3708595): Peptide Prophet with Delta Mass Correction (No decoys found) [all charge states]
				160509_none10 (3708594): Peptide Prophet with Delta Mass Correction (No decoys found) [all charge states]
				160509_none33 (3708593): Peptide Prophet with Delta Mass Correction (No decoys found) [all charge states]
				160509_none100 (3708592): Peptide Prophet with Delta Mass Correction (No decoys found) [all charge states]
				160509_none300 (3708591): Peptide Prophet with Delta Mass Correction (No decoys found) [all charge states]
				160509_none103 (3708590): Peptide Prophet with Delta Mass Correction (No decoys found) [all charge states]
				160412_none104 (3708499): Peptide Prophet with Delta Mass Correction (No decoys found) [all charge states]
	Scaffold: Version: Scaffold_4.6.2
		Modification Metadata Set: 1541 modifications
			Source: C:\Program Files\Scaffold 4\parameters\unimod.xml
			Comment:
		Protein Grouping Strategy: Experiment-wide grouping with binary peptide-protein weights
		Peptide Thresholds: 95.0% minimum
		Protein Thresholds: 95.0% minimum and 1 peptide minimum
		Peptide FDR: 0.2% (Prophet)
		Protein FDR: 0.7% (Prophet)
		GO Annotation Source(s):
		Alternate ID Source(s):
Experiment name	Biological sample category	Biological sample name	Sample concentration (bacteria (T. pallidum)/ml PBS)	MS/MS sample name	Protein name	Protein accession numbers	Database sources	Protein molecular weight (Da)	Protein identification probability	Exclusive unique peptide count	Exclusive unique spectrum count	Exclusive spectrum count	Percentage of total spectra	Percentage sequence coverage	Peptide sequence	Previous amino acid	Next amino acid	Best Peptide identification probability	Best Mascot Ion score	Best Mascot Identity score	Best Mascot Delta Ion score	Number of identified +1H spectra	Number of identified +2H spectra	Number of identified +3H spectra	Number of identified +4H spectra	Number of enzymatic termini	Calculated +1H Peptide Mass (AMU)	Median Retention Time	Total Precursor Intensity	Total TIC	Peptide start index	Peptide stop index	Star Category	Assigned	Other Proteins
TP Nichols	Uncategorized Sample	No_104_TP	10^4	160412_none104 (3708499)	10 kDa chaperonin OS=Treponema pallidum (strain Nichols) GN=groS PE=3 SV=1	CH10_TREPA,R9UUH7_TREPA	Uniprot Treponema Pallidum strain Nichols 140618.fasta	9441.2	1	2	3	3	0.0375	0.284	IDGEEHLLLK	K	G	0.997	47	25	47	0	1	0	0	2	1166.64	1376		8897.32	70	79	Empty	true
TP Nichols	Uncategorized Sample	No_104_TP	10^4	160412_none104 (3708499)	10 kDa chaperonin OS=Treponema pallidum (strain Nichols) GN=groS PE=3 SV=1	CH10_TREPA,R9UUH7_TREPA	Uniprot Treponema Pallidum strain Nichols 140618.fasta	9441.2	1	2	3	3	0.0375	0.284	MQSGTVIAVGSDSEK	K	I	0.997	94.7	25	94.7	0	2	0	0	2	1524.72	1172.5		12920	35	49	Empty	true
TP Nichols	Uncategorized Sample	No_104_TP	10^4	160412_none104 (3708499)	60 kDa chaperonin OS=Treponema pallidum (strain Nichols) GN=groL PE=1 SV=4	CH60_TREPA,R9UTG5_TREPA	Uniprot Treponema Pallidum strain Nichols 140618.fasta	57982	1	3	3	3	0.0375	0.0735	ADLSGLTPDEAVGFK	K	I	0.993	32.8	25	32.8	0	1	0	0	2	1519.76	1750		6581.35	428	442	Empty	true
TP Nichols	Uncategorized Sample	No_104_TP	10^4	160412_none104 (3708499)	60 kDa chaperonin OS=Treponema pallidum (strain Nichols) GN=groL PE=1 SV=4	CH60_TREPA,R9UTG5_TREPA	Uniprot Treponema Pallidum strain Nichols 140618.fasta	57982	1	3	3	3	0.0375	0.0735	EVELEDPFENMGAQLLK	K	E	0.997	84.1	25	77.6	0	1	0	0	2	1961.95	2310		4298.2	58	74	Empty	true
TP Nichols	Uncategorized Sample	No_104_TP	10^4	160412_none104 (3708499)	60 kDa chaperonin OS=Treponema pallidum (strain Nichols) GN=groL PE=1 SV=4	CH60_TREPA,R9UTG5_TREPA	Uniprot Treponema Pallidum strain Nichols 140618.fasta	57982	1	3	3	3	0.0375	0.0735	VGIIDPAK	K	V	0.99	33.7	25	33.7	0	1	0	0	2	812.488	1225		6486.86	491	498	Empty	true
TP Nichols	Uncategorized Sample	No_104_TP	10^4	160412_none104 (3708499)	Alkyl hydroperoxide reductase (AhpC) OS=Treponema pallidum (strain Nichols) GN=ahpC PE=4 SV=1	O83522_TREPA	Uniprot Treponema Pallidum strain Nichols 140618.fasta	20709.3	0.967	1	1	1	0.0125	0.0638	GTFVVDPEGLVK	R	A	0.986	30.4	25	30.4	0	1	0	0	2	1260.68	1829		5863.78	122	133	Empty	true
TP Nichols	Uncategorized Sample	No_104_TP	10^4	160412_none104 (3708499)	Cytoplasmic filament protein A OS=Treponema pallidum (strain Nichols) GN=cfpA PE=1 SV=3	CFPA_TREPA,R9UTS8_TREPA	Uniprot Treponema Pallidum strain Nichols 140618.fasta	78542.4	1	3	3	3	0.0375	0.0723	ADIGQSFASDGSADQK	R	E	0.997	62.1	25	62.1	0	1	0	0	2	1596.71	1195		5475.13	604	619	Empty	true
TP Nichols	Uncategorized Sample	No_104_TP	10^4	160412_none104 (3708499)	Cytoplasmic filament protein A OS=Treponema pallidum (strain Nichols) GN=cfpA PE=1 SV=3	CFPA_TREPA,R9UTS8_TREPA	Uniprot Treponema Pallidum strain Nichols 140618.fasta	78542.4	1	3	3	3	0.0375	0.0723	DQQQEVNQLIEEETNK	R	I	0.978	32.9	25	32.9	0	0	1	0	2	1944.91	1684		6528.64	33	48	Empty	true
TP Nichols	Uncategorized Sample	No_104_TP	10^4	160412_none104 (3708499)	Cytoplasmic filament protein A OS=Treponema pallidum (strain Nichols) GN=cfpA PE=1 SV=3	CFPA_TREPA,R9UTS8_TREPA	Uniprot Treponema Pallidum strain Nichols 140618.fasta	78542.4	1	3	3	3	0.0375	0.0723	GFNTAINSITSILDTSR	R	M	0.997	70.4	25	70.4	0	1	0	0	2	1809.93	2338		3615.8	337	353	Empty	true
TP Nichols	Uncategorized Sample	No_104_TP	10^4	160412_none104 (3708499)	Flagellar filament 31 kDa core protein OS=Treponema pallidum (strain Nichols) GN=flaB3 PE=1 SV=3	FLAB3_TREPA,R9UU83_TREPA	Uniprot Treponema Pallidum strain Nichols 140618.fasta	31055.8	0.985	1	1	1	0.0125	0.0421	SISIATVDGANK	R	V	0.997	49.1	25	49.1	0	1	0	0	2	1175.63	1329		7738.73	186	197	Empty	true
TP Nichols	Uncategorized Sample	No_104_TP	10^4	160412_none104 (3708499)	Flagellar filament 33 kDa core protein OS=Treponema pallidum (strain Nichols) GN=flaB2 PE=1 SV=2	FLAB2_TREPA,R9UU06_TREPA	Uniprot Treponema Pallidum strain Nichols 140618.fasta	31347.7	0.994	1	1	1	0.0125	0.0734	LDHTVAGINVAAENLQAAESR	R	I	0.997	56.2	25	56.2	0	0	1	0	2	2179.11	1654		13964.1	224	244	Empty	true
TP Nichols	Uncategorized Sample	No_104_TP	10^4	160412_none104 (3708499)	Flagellar filament outer layer protein OS=Treponema pallidum (strain Nichols) GN=flaA PE=4 SV=2	FLAA_TREPA,R9UVD9_TREPA	Uniprot Treponema Pallidum strain Nichols 140618.fasta	38856.2	1	2	2	2	0.025	0.0686	LATEVGFTPSGGAQR	K	Q	0.997	50.9	25	50.9	0	1	0	0	2	1490.76	1339		8660.17	331	345	Empty	true
TP Nichols	Uncategorized Sample	No_104_TP	10^4	160412_none104 (3708499)	Flagellar filament outer layer protein OS=Treponema pallidum (strain Nichols) GN=flaA PE=4 SV=2	FLAA_TREPA,R9UVD9_TREPA	Uniprot Treponema Pallidum strain Nichols 140618.fasta	38856.2	1	2	2	2	0.025	0.0686	LNADIMADK	K	S	0.997	52.5	25	52.5	0	1	0	0	2	990.493	1293		7443.85	31	39	Empty	true
TP Nichols	Uncategorized Sample	No_104_TP	10^4	160412_none104 (3708499)	Glucose/galactose-binding lipoprotein OS=Treponema pallidum (strain Nichols) GN=mglB PE=3 SV=1	MGLB_TREPA,R9UTL7_TREPA	Uniprot Treponema Pallidum strain Nichols 140618.fasta	43052.3	1	2	3	3	0.0375	0.0744	AIMADNSEVTSANWK	K	E	0.997	87.7	25	87.7	0	2	0	0	2	1652.76	1388.5		9465.67	292	306	Empty	true
TP Nichols	Uncategorized Sample	No_104_TP	10^4	160412_none104 (3708499)	Glucose/galactose-binding lipoprotein OS=Treponema pallidum (strain Nichols) GN=mglB PE=3 SV=1	MGLB_TREPA,R9UTL7_TREPA	Uniprot Treponema Pallidum strain Nichols 140618.fasta	43052.3	1	2	3	3	0.0375	0.0744	ALGTWTGSSDPGQAK	R	E	0.997	52.5	25	52.5	0	1	0	0	2	1475.71	1269		7968.57	127	141	Empty	true
TP Nichols	Uncategorized Sample	No_104_TP	10^4	160412_none104 (3708499)	Lipoprotein antigen Tp47 OS=Treponema pallidum (strain Nichols) GN=TPANIC_0574 PE=4 SV=1	R9UW61_TREPA,TA47_TREPA	Uniprot Treponema Pallidum strain Nichols 140618.fasta	47665.1	1	5	5	5	0.0625	0.138	ASSFMVDSEEYK	R	I	0.997	50.8	25	50.8	0	1	0	0	2	1408.59	1265		5038.54	154	165	Empty	true
TP Nichols	Uncategorized Sample	No_104_TP	10^4	160412_none104 (3708499)	Lipoprotein antigen Tp47 OS=Treponema pallidum (strain Nichols) GN=TPANIC_0574 PE=4 SV=1	R9UW61_TREPA,TA47_TREPA	Uniprot Treponema Pallidum strain Nichols 140618.fasta	47665.1	1	5	5	5	0.0625	0.138	DVLLAGNAEADR	R	A	0.997	49.1	25	49.1	0	1	0	0	2	1243.63	1297		8780.72	49	60	Empty	true
TP Nichols	Uncategorized Sample	No_104_TP	10^4	160412_none104 (3708499)	Lipoprotein antigen Tp47 OS=Treponema pallidum (strain Nichols) GN=TPANIC_0574 PE=4 SV=1	R9UW61_TREPA,TA47_TREPA	Uniprot Treponema Pallidum strain Nichols 140618.fasta	47665.1	1	5	5	5	0.0625	0.138	FEAVEGAVALADR	K	A	0.997	77.2	25	77.2	0	1	0	0	2	1347.69	1652		7942.53	141	153	Empty	true
TP Nichols	Uncategorized Sample	No_104_TP	10^4	160412_none104 (3708499)	Lipoprotein antigen Tp47 OS=Treponema pallidum (strain Nichols) GN=TPANIC_0574 PE=4 SV=1	R9UW61_TREPA,TA47_TREPA	Uniprot Treponema Pallidum strain Nichols 140618.fasta	47665.1	1	5	5	5	0.0625	0.138	FGSDAEASVMLK	R	R	0.997	73.7	25	73.7	0	1	0	0	2	1270.6	1322		8539.51	244	255	Empty	true
TP Nichols	Uncategorized Sample	No_104_TP	10^4	160412_none104 (3708499)	Lipoprotein antigen Tp47 OS=Treponema pallidum (strain Nichols) GN=TPANIC_0574 PE=4 SV=1	R9UW61_TREPA,TA47_TREPA	Uniprot Treponema Pallidum strain Nichols 140618.fasta	47665.1	1	5	5	5	0.0625	0.138	TMLTEDSFSAR	K	K	0.997	37.9	25	37.9	0	1	0	0	2	1257.58	1445		8061.32	210	220	Empty	true
TP Nichols	Uncategorized Sample	No_104_TP	10^4	160412_none104 (3708499)	Lipoprotein, 15 kDa (Tpp15) OS=Treponema pallidum (strain Nichols) GN=tpp15 PE=4 SV=1	R9UVT8_TREPA	Uniprot Treponema Pallidum strain Nichols 140618.fasta	15669.9	0.985	1	1	1	0.0125	0.0704	LGAALLQSAR	R	R	0.997	68.1	25	68.1	0	1	0	0	2	999.595	1416		17507.5	123	132	Empty	true
TP Nichols	Uncategorized Sample	No_103_TP	10^3	160509_none103 (3708590)	60 kDa chaperonin OS=Treponema pallidum (strain Nichols) GN=groL PE=1 SV=4	CH60_TREPA,R9UTG5_TREPA	Uniprot Treponema Pallidum strain Nichols 140618.fasta	57982	1	1	1	1	0.0725	0.028	EVELEDPFENMGAQLLK	K	E	0.997	44.1	25	44.1	0	1	0	0	2	1961.95	2310		4859.75	58	74	Empty	true
TP Nichols	Uncategorized Sample	No_103_TP	10^3	160509_none103 (3708590)	Alkyl hydroperoxide reductase (AhpC) OS=Treponema pallidum (strain Nichols) GN=ahpC PE=4 SV=1	O83522_TREPA	Uniprot Treponema Pallidum strain Nichols 140618.fasta	20709.3	0.967	1	1	1	0.0765	0.0638	GTFVVDPEGLVK	R	A	0.986	31.2	25	31.2	0	1	0	0	2	1260.68	1829		6324.87	122	133	Empty	true
TP Nichols	Uncategorized Sample	No_103_TP	10^3	160509_none103 (3708590)	Cytoplasmic filament protein A OS=Treponema pallidum (strain Nichols) GN=cfpA PE=1 SV=3	CFPA_TREPA,R9UTS8_TREPA	Uniprot Treponema Pallidum strain Nichols 140618.fasta	78542.4	1	1	1	1	0.0965	0.0314	GFNTAINSITSILDTSR	R	M	0.997	40.8	25	40.8	0	1	0	0	2	1809.93	2338		4215.87	337	353	Empty	true
TP Nichols	Uncategorized Sample	No_103_TP	10^3	160509_none103 (3708590)	Lipoprotein antigen Tp47 OS=Treponema pallidum (strain Nichols) GN=TPANIC_0574 PE=4 SV=1	R9UW61_TREPA,TA47_TREPA	Uniprot Treponema Pallidum strain Nichols 140618.fasta	47665.1	1	1	1	1	0.105	0.0458	FEAVEGAVALADR	K	A	0.997	37.1	25	37.1	0	1	0	0	2	1347.69	1652		7224.35	141	153	Empty	true
TP Nichols	Uncategorized Sample	No_300_TP	300	160509_none300 (3708591)	Lipoprotein antigen Tp47 OS=Treponema pallidum (strain Nichols) GN=TPANIC_0574 PE=4 SV=1	R9UW61_TREPA,TA47_TREPA	Uniprot Treponema Pallidum strain Nichols 140618.fasta	47665.1	1	1	1	1	0.1785	0.0509	FGSDAEASVMLK	R	R	0.997	36.8	25	36.8	0	1	0	0	2	1270.6	1322		5298.34	244	255	Empty	true
END OF FILE
