# Supplementary material for: Needle lost in the haystack: multiple reaction monitoring fails to detect Treponema pallidum candidate protein biomarkers in plasma and urine samples from individuals with syphilis
Source: F1000Res. 2018 Oct 9;7:336. Originally published 2018 Mar 19. [Version 2] doi: 10.12688/f1000research.13964.2 (PMC6248270; doi:10.12688/f1000research.13964.2)
Supplement: Supplementary file 4 [file f1000research-7-18062-s0003.tgz › bf61deaa-af41-4298-8819-449e50b9c45b.xlsx]

## Sheet: Blad1
Supplementary File 4: Calculations to estimate concentration of T. pallidum proteins corresponding to proteotypic peptides (PTPs) in human syphilis infections
	Comment	Calculation	# T. pallidum proteins	Result
	Approximately 300 copies of T. pallidum/ml of whole blood based on a quantitative PCR study1	300
	1.2×106 reported proteins per cell (Based on values for Leptospira interrogans, which is a structurally similar spirochete2-3)	3,00E+02 x 1,20E+06	360000000
	We conservatively assume that our PTP targeted proteins are 1000x as abundant as other proteins4).	3,6E+08 x 1,00E+03	360000000000
	970 protein coding genes in T. pallidum	3,6E+11/970	3.71134e+08
	1L = 1000ml	3,71E+08 x 1,00E+03	3.71134e+11
	c (per L) = N/NAvogadro (Molar)	3,71E+11/6,02E+23	6.16297e-13	= 616 fM
Theoretical number:	# proteins per 2 µl (since MRM measurements are performed with 2 µl plasma)	6,16E-13/5,00E+05	1.23259e-18	= 1,23 attomol
	Approximately 300 copies of T. pallidum/ml PBS according to dilution experiments	300
	Same calculation as above		6.16297e-13	= 616 fM
Estimated LOD MS:	# proteins per ml (since dilution experiments were performed with protein material from 1 ml which was concentrated to 2 µl)	6,16E-13/1,00E+03	6.16297e-16	= 616 attomol
References:
1. C. Tipple, M.O.F. Hanna, S. Hill, J. Daniel, D. Goldmeier, M.O. McClure, G.P. Taylor, Getting the measure of syphilis: qPCR to better understand early infection., Sex. Transm. Infect. 87 (2011) 479–85. doi:10.1136/sti.2011.049494.
2. M. Beck, J.A. Malmström, V. Lange, A. Schmidt, E.W. Deutsch, R. Aebersold, Visual proteomics of the human pathogen Leptospira interrogans, Nat. Methods. 6 (2009) 817–823. doi:10.1038/nmeth.1390.
3. R. Milo, What is the total number of protein molecules per cell volume? A call to rethink some published values., Bioessays. 35 (2013) 1050–5. doi:10.1002/bies.201300066.
4. Y. Ishihama, T. Schmidt, J. Rappsilber, M. Mann, F.U. Hartl, M.J. Kerner, D. Frishman, Protein abundance profiling of the Escherichia coli cytosol, BMC Genomics. 9 (2008) 102. doi:10.1186/1471-2164-9-102
